# Supplementary material for: Exploring and Developing the Questions Used to Measure the Human–Dog Bond: New and Existing Themes
Source: Animals (Basel). 2022 Mar 22;12(7):805. doi: 10.3390/ani12070805 (PMC8996840; doi:10.3390/ani12070805)
Supplement: Supplementary file 1 [file animals-12-00805-s001.zip]

Archive with 2 entries (2 files):
- animals-1577184-Supplementary Table S1.pdf
- animals-1577184-Supplementary Table S2.pdf
